# Supplementary material for: Mycobacterium leprae’s Infective Capacity Is Associated with Activation of Genes Involved in PGL-I Biosynthesis in a Schwann Cells Infection Model
Source: Int J Mol Sci. 2023 May 13;24(10):8727. doi: 10.3390/ijms24108727 (PMC10218259; doi:10.3390/ijms24108727)
Supplement: Supplementary file 1 [file ijms-24-08727-s001.zip]

Archive with 1 entries (1 files):
- ijms-2294205-supplementary.xlsx
