# Supplementary material for: Mycobacterium leprae’s Infective Capacity Is Associated with Activation of Genes Involved in PGL-I Biosynthesis in a Schwann Cells Infection Model
Source: Int J Mol Sci. 2023 May 13;24(10):8727. doi: 10.3390/ijms24108727 (PMC10218259; doi:10.3390/ijms24108727)
Supplement: Supplementary file 1 [file ijms-24-08727-s001.zip › ijms-2294205-supplementary.xlsx]

## Sheet: TableS1
	Table S1. Results of the ANOVA analysis and Tukey's multiple comparisons test of the percentage of infected Schwann cells at 2 hours post-infection.
	ANOVA analysis
	Fisher–Snedecor distribution (F)				447.1
	p-value				<0,0001
	Significant difference between means (p <0.05)?				Yes
	R-square				0.9947
	Tukey's Multiple Comparisons Test
		Mean Difference	95% Confidence interval difference	Adjusted p-value
	Exp 1 vs. Exp 2	1.5	0,4121 - 3,412	0.1617
	Exp 1 vs. Exp 3	19.5	17,59 - 21,41	<0,0001
	Exp 1 vs. Exp 4	12.83	10,92 - 14,75	<0,0001
	Exp 1 vs. Exp 5	15	13,09 - 16,91	<0,0001
	Exp 1 vs. Exp 6	12.67	10,75 -14,58	<0,0001
	Exp 2 vs. Exp 3	21	19,09 - 22,91	<0,0001
	Exp 2 vs. Exp 4	14.33	12,42 - 16,25	<0,0001
	Exp 2 vs. Exp 5	16.5	14,59 - 18,41	<0,0001
	Exp 2 vs. Exp 6	14.17	12,25 - 16,08	<0,0001
	Exp 3 vs. Exp 4	6.667	4,755 - 8,579	<0,0001
	Exp 3 vs. Exp 5	4.5	2,588 - 6,412	<0,0001
	Exp 3 vs. Exp 6	6.833	4,921 - 8,745	<0,0001
	Exp 4 vs. Exp 5	2.167	0,2545 - 4,079	0.0235
	Exp 4 vs. Exp 6	0.1667	-3.824	0.9996
	Exp 5 vs. Exp 6	2.333	0,4212 - 4,245	0.0144

## Sheet: TableS2
	Table S2. Results of the ANOVA analysis and Tukey's multiple comparisons test of the percentage of infected Schwann cells at 3 days post-infection.
	ANOVA analysis
	Fisher–Snedecor distribution (F)				1417
	p-value				<0.0001
	Significant difference between means (p <0.05)?				Yes
	R-square				0.9983
	Tukey's Multiple Comparisons Test
		Mean Difference	95% Confidence interval difference	Adjusted p-value
	Exp 1 vs. Exp 2	3	1,352 a 4,648	0.0006
	Exp 1 vs. Exp 3	29.67	28,02 - 31,31	<0,0001
	Exp 1 vs. Exp 4	18.5	16,85 -20,15	<0,0001
	Exp 1 vs. Exp 5	23.67	22,02-25,35	<0,0001
	Exp 1 vs. Exp 6	10.5	8,852-12,15	<0,0001
	Exp 2 vs. Exp 3	32.67	31,02-34,31	<0,0001
	Exp 2 vs. Exp 4	21.5	19,85-23,15	<0,0001
	Exp 2 vs. Exp 5	26.67	25,02-28,31	<0,0001
	Exp 2 vs. Exp 6	13.5	11,85-15,15	<0,0001
	Exp 3 vs. Exp 4	11.17	9,519 a 12,81	<0,0001
	Exp 3 vs. Exp 5	6	4,352 a 7,648	<0,0001
	Exp 3 vs. Exp 6	19.17	17,52 a 20,81	<0,0001
	Exp 4 vs. Exp 5	5.167	3,519 -6,815	<0,0001
	Exp 4 vs. Exp 6	8	6,352 - 9,648	<0,0001
	Exp 5 vs. Exp 6	13.17	11,52 - 14,81	<0,0001

## Sheet: TableS3
	Table S3. Results of the ANOVA analysis and Tukey's multiple comparisons test of the percentage of infected Schwann cells at 7 days post-infection.
	ANOVA analysis
	Fisher–Snedecor distribution (F)				2827
	p-value				<0,0001
	Significant difference between means (p <0.05)?				Yes
	R-square				0.9992
	Tukey's Multiple Comparisons Test
		Mean Difference	95% Confidence interval difference	Adjusted p-value
	Exp 1 vs. Exp 2	8	6,484 - 9,516	<0,0001
	Exp 1 vs. Exp 3	24	22,48 - 25,52	<0,0001
	Exp 1 vs. Exp 4	32.33	30,82 - 33,85	<0,0001
	Exp 1 vs. Exp 5	29	27,48 - 30,52	<0,0001
	Exp 1 vs. Exp 6	4	2,484 - 5,516	<0,0001
	Exp 2 vs. Exp 3	32	30,48 - 33,52	<0,0001
	Exp 2 vs. Exp 4	40.33	38,82 - 41,85	<0,0001
	Exp 2 vs. Exp 5	37	35,48 - 38,52	<0,0001
	Exp 2 vs. Exp 6	12	10,48 - 13,52 -	<0,0001
	Exp 3 vs. Exp 4	8.333	6,817 - 9,849	<0,0001
	Exp 3 vs. Exp 5	5	3,484 - 6,516	<0,0001
	Exp 3 vs. Exp 6	20	18,48 - 21,52	<0,0001
	Exp 4 vs. Exp 5	3.333	1,817 - 4,849	<0,0001
	Exp 4 vs. Exp 6	28.33	26,82 - 29,85	<0,0001
	Exp 5 vs. Exp 6	25	23,48 - 26,52	<0,0001

## Sheet: TableS4
	Table S4. Results of the ANOVA analysis and Tukey's multiple comparisons test of the percentage of infected Schwann cells at 10 days post-infection.
	ANOVA analysis
	Fisher–Snedecor distribution (F)				3787
	p-value				<0,0001
	Significant difference between means (p <0.05)?				Yes
	R-square				0.9994
	Tukey's Multiple Comparisons Test
		Mean Difference	95% Confidence interval difference	Adjusted p-value
	Exp 1 vs. Exp 2	-4.5	3,129 - 5,871	<0,0001
	Exp 1 vs. Exp 3	-36	34,63 - 37,37	<0,0001
	Exp 1 vs. Exp 4	-37.5	36,13 - 38,87	<0,0001
	Exp 1 vs. Exp 5	-36	34,63 - 37,37	<0,0001
	Exp 1 vs. Exp 6	-9	7,629 - 10,37	<0,0001
	Exp 2 vs. Exp 3	-31.5	30,13 - 32,87	<0,0001
	Exp 2 vs. Exp 4	-33	31,63 - 34,37	<0,0001
	Exp 2 vs. Exp 5	-31.5	30,13 - 32,87	<0,0001
	Exp 2 vs. Exp 6	-4.5	3,129 - 5,871	<0,0001
	Exp 3 vs. Exp 4	-1.5	0,1287 - 2,871	0.0294
	Exp 3 vs. Exp 5	0	-2.742	>0,9999
	Exp 3 vs. Exp 6	27	25,63 - 28,37	<0,0001
	Exp 4 vs. Exp 5	1.5	0,1287 - 2,871	0.0294
	Exp 4 vs. Exp 6	28.5	27,13 - 29,87	<0,0001
	Exp 5 vs. Exp 6	27	25,63 - 28,37	<0,0001

## Sheet: TableS5
	Table S5. Results of the ANOVA analysis and Tukey's multiple comparisons test of the percentage of infected Schwann cells at 12 days post-infection.
	ANOVA analysis
	Fisher–Snedecor distribution (F)				3873
	p-value				<0,0001
	Significant difference between means (p <0.05)?				Yes
	R-square				0.9994
	Tukey's Multiple Comparisons Test
		Mean Difference	95% Confidence interval difference	Adjusted p-value
	Exp 1 vs. Exp 2	-4.5	7,629 - 10,37	<0,0001
	Exp 1 vs. Exp 3	-36	39,63 - 42,37	<0,0001
	Exp 1 vs. Exp 4	-37.5	38,13 - 40,87	<0,0001
	Exp 1 vs. Exp 5	-36	35,13 - 37,87	<0,0001
	Exp 1 vs. Exp 6	-9	11,13 - 13,87	<0,0001
	Exp 2 vs. Exp 3	-31.5	30,63 - 33,37	<0,0001
	Exp 2 vs. Exp 4	-33	29,13 - 31,87	<0,0001
	Exp 2 vs. Exp 5	-31.5	26,13 - 28,87	<0,0001
	Exp 2 vs. Exp 6	-4.5	2,129 - 4,871	<0,0001
	Exp 3 vs. Exp 4	-1.5	0,1287 - 2,871	0.0294
	Exp 3 vs. Exp 5	0	3,129 a 5,871	<0,0001
	Exp 3 vs. Exp 6	27	27,13 a 29,87	<0,0001
	Exp 4 vs. Exp 5	1.5	1,629 a 4,371	0.0001
	Exp 4 vs. Exp 6	28.5	25,63 a 28,37	<0,0001
	Exp 5 vs. Exp 6	27	22,63 a 25,37	<0,0001

## Sheet: TableS6
	Table S6. Results of the ANOVA analysis and Tukey's multiple comparisons test of the percentage of Schwann cells infected by M. leprae (Exp 1) over time
	Tukey's Multiple Comparisons Test
	Time	Mean 1	Mean 2	Mean Difference	95% Confidence interval	Adjusted p-value
	0 vs. 3	8	11.5	3.5	2,180 - 4,820	<0,0001
	0 vs. 7	8	16.5	8.5	7,180 - 9,820	<0,0001
	0 vs. 10	8	10.5	2.5	1,180 - 3,820	<0,0001
	0 vs. 12	8	13	5	3,680 - 6,320	<0,0001
	3 vs. 7	11.5	16.5	5	3,680 - 6,320	<0,0001
	3 vs. 10	11.5	10.5	1	0,3203 - 2,320	0.221
	3 vs. 12	11.5	13	1.5	0,1797-2,820	0.0182
	7 vs. 10	16.5	10.5	6	4,680 - 7,320	<0,0001
	7 vs. 12	16.5	13	3.5	2,180 - 4,820	<0,0001
	10 vs. 12	10.5	13	2.5	1,180 - 3,820	<0,0001

## Sheet: TableS7
	Table S7. Results of the ANOVA analysis and Tukey's multiple comparisons test of the percentage of Schwann cells infected by M. leprae (Exp 2) over time.
	Tukey's Multiple Comparisons Test
	Time	Mean 1	Mean 2	Mean Difference	95% Confidence interval	Adjusted p-value
	0 vs. 3	6.5	8.5	2	0,6797 - 3,320	0.0007
	0 vs. 7	6.5	8.5	2	0,6797 - 3,320	0.0007
	0 vs. 10	6.5	15	8.5	7,180 - 9,820	<0,0001
	0 vs. 12	6.5	22	15.5	14,18 - 16,82	<0,0001
	3 vs. 7	8.5	8.5	0	-2.64	>0,9999
	3 vs. 10	8.5	15	6.5	5,180 - 7,820	<0,0001
	3 vs. 12	8.5	22	13.5	12,18 - 14,82	<0,0001
	7 vs. 10	8.5	15	6.5	5,180 - 7,820	<0,0001
	7 vs. 12	8.5	22	13.5	12,18 - 14,82	<0,0001
	10 vs. 12	15	22	7	5,680 - 8,320	<0,0001

## Sheet: TableS8
	TableS8. Results of the ANOVA analysis and Tukey's multiple comparisons test of the percentage of Schwann cells infected by M. leprae (Exp 3) over time
	Tukey's Multiple Comparisons Test
	Time	Mean 1	Mean 2	Mean Difference	95% Confidence interval	Adjusted p-value
	0 vs. 3	27.5	41.17	13.67	12,35 - 14,99	<0,0001
	0 vs. 7	27.5	40.5	13	11,68 - 14,32	<0,0001
	0 vs. 10	27.5	46.5	19	17,68 - 20,32	<0,0001
	0 vs. 12	27.5	54	26.5	25,18 - 27,82	<0,0001
	3 vs. 7	41.17	40.5	0.6667	-2.6406	0.6173
	3 vs. 10	41.17	46.5	5.333	4,013 - 6,654	<0,0001
	3 vs. 12	41.17	54	12.83	11,51 - 14,15	<0,0001
	7 vs. 10	40.5	46.5	6	4,680 - 7,320	<0,0001
	7 vs. 12	40.5	54	13.5	12,18 - 14,82	<0,0001
	10 vs. 12	46.5	54	7.5	6,180 - 8,820	<0,0001

## Sheet: TableS9
	Table S9. Results of the ANOVA analysis and Tukey's multiple comparisons test of the percentage of Schwann cells infected by M. leprae (Exp 4) over time
	Tukey's Multiple Comparisons Test
	Time	Mean 1	Mean 2	Mean Difference	95% Confidence interval	Adjusted p-value
	0 vs. 3	20.83	30	9.167	7,846 - 10,49	<0,0001
	0 vs. 7	20.83	48.83	28	26,68 - 29,32	<0,0001
	0 vs. 10	20.83	48	27.17	25,85 - 28,49	<0,0001
	0 vs. 12	20.83	52.5	31.67	30,35 - 32,99	<0,0001
	3 vs. 7	30	48.83	18.83	17,51 - 20,15	<0,0001
	3 vs. 10	30	48	18	16,68 - 19,32	<0,0001
	3 vs. 12	30	52.5	22.5	21,18 - 23,82	<0,0001
	7 vs. 10	48.83	48	0.8333	0,4869 - 2,154	0.3974
	7 vs. 12	48.83	52.5	3.667	2,346 - 4,987	<0,0001
	10 vs. 12	48	52.5	4.5	3,180 - 5,820	<0,0001

## Sheet: TableS10
	Table S10. Results of the ANOVA analysis and Tukey's multiple comparisons test of the percentage of Schwann cells infected by M. leprae (Exp 5) over time
	Tukey's Multiple Comparisons Test
	Time	Mean 1	Mean 2	Mean Difference	95% Confidence interval	Adjusted p-value
	0 vs. 3	23	35.17	12.17	10,85 - 13,49	<0,0001
	0 vs. 7	23	45.5	22.5	21,18 - 23,82	<0,0001
	0 vs. 10	23	46.5	23.5	22,18 - 24,82	<0,0001
	0 vs. 12	23	49.5	26.5	25,18 - 27,82	<0,0001
	3 vs. 7	35.17	45.5	10.33	9,013 - 11,65	<0,0001
	3 vs. 10	35.17	46.5	11.33	10,01 - 12,65	<0,0001
	3 vs. 12	35.17	49.5	14.33	13,01 - 15,65	<0,0001
	7 vs. 10	45.5	46.5	1	0,3203 - 2,320	0.221
	7 vs. 12	45.5	49.5	4	2,680 - 5,320	<0,0001
	10 vs. 12	46.5	49.5	3	1,680 - 4,320	<0,0001

[truncated: 12 more sheets: TableS11, TableS12, TableS13, TableS14, TableS15, TableS16, TableS17, TableS18, TableS19, TableS20, TableS21, TableS22]
